# Supplementary material for: Polyploid Giant Cancer Cells Are Frequently Found in the Urine of Prostate Cancer Patients
Source: Cancers (Basel). 2023 Jun 27;15(13):3366. doi: 10.3390/cancers15133366 (PMC10340459; doi:10.3390/cancers15133366)
Supplement: Supplementary file 1 [file cancers-15-03366-s001.zip]

Archive with 1 entries (1 files):
- cancers-2434089-SI.pdf
